# Supplementary material for: Determining the scope of attacks on health in four governorates of Syria in 2016: Results of a field surveillance program
Source: PLoS Med. 2018 Apr 24;15(4):e1002559. doi: 10.1371/journal.pmed.1002559 (PMC5915680; doi:10.1371/journal.pmed.1002559)
Supplement: S1 Data — (XLSX) [file pmed.1002559.s002.xlsx]

## Sheet: masterlist
#	Governorate	Domain	Facility Type	Full Date	How	Casualties	Magpi or Not
1	Aleppo	F	m	2016-01-09	Air to surface M	0	1
2	Aleppo	F	h	2016-01-11	Cluster bombs	0	1
3	Aleppo	F	c	2016-01-16	Air to surface M	8	1
4	Aleppo	F	h	2016-01-27	Cluster bombs	16	1
5	Aleppo	F	h	2016-02-02	Air to surface M	0	1
6	Aleppo	F	a	2016-02-02	Air to surface M	0	1
7	Aleppo	F	m	2016-02-02	Air to surface M	0	0
8	Aleppo	T		2016-02-02	Air to surface M	2	0
13	Idleb	F	c	2016-02-15	Air to surface M	8	0
11	Idleb	F	h	2016-02-15	Air to surface M	12	1
9	Aleppo	F	h	2016-02-15	Air to surface M	0	1
12	Idleb	F	h	2016-02-15	Air to surface M	26	1
10	Aleppo	F	h	2016-02-15	Surface to surface M	16	1
15	Aleppo	F	h	2016-02-26	Air to surface M	0	1
14	Aleppo	F	c	2016-02-26	Explosive gas cylinder	1	1
16	Aleppo	F	h	2016-04-01	Air to surface M	1	1
17	Hama	F	h	2016-04-12	Air to surface M	0	1
18	Hama	F	h	2016-04-13	Air to surface M	1	1
19	Aleppo	T		2016-04-14	Air to surface M	2	0
20	Homs	F	h	2016-04-18	Air to surface M	9	1
21	Aleppo	T		2016-04-22	Air to surface M	2	1
22	Aleppo	F	h	2016-04-23	Air to surface M	0	0
23	Homs	T		2016-04-25	artillery	1	1
24	Aleppo	F	h	2016-04-27	Air to surface M	56	1
25	Aleppo	F	h	2016-04-28	Barrel	0	0
26	Aleppo	F	c	2016-04-29	Air to surface M	0	1
27	Aleppo	F	m	2016-04-29	Air to surface M	0	0
28	Aleppo	F	c	2016-04-30	Air to surface M	0	0
32	Aleppo	T		2016-05-02	Air to surface M	0	1
33	Aleppo	F	h	2016-05-03	artillery shells	2	1
29	Idleb	F	h	2016-05-30	Air to surface M	2	0
31	Idleb	T		2016-05-30	Air to surface M	2	0
30	Idleb	F	a	2016-05-31	Air to surface M	0	0
34	Aleppo	F	h	2016-06-03	Air to surface M	5	1
35	Aleppo	F	h	2016-06-03	Barrel	0	1
36	Idleb	F	h	2016-06-04	Air to surface M	0	1
37	Idleb	F	h	2016-06-04	Cluster bombs	9	1
39	Idleb	F	h	2016-06-06	Air to surface M	8	0
38	Aleppo	F	a	2016-06-06	Air to surface M	0	1
40	Aleppo	F	c	2016-06-08	Air to surface M	0	1
41	Aleppo	F	h	2016-06-08	Air to surface M	1	1
\	Aleppo	F	h	2016-06-08	Air to surface M	0	1
43	Idleb	P		2016-06-11	land mine	1	1
46	Idleb	F	a	2016-06-13	Air to surface M	0	1
44	Aleppo	F	h	2016-06-13	Phosphor bumbs	0	0
45	Hama	T		2016-06-13	Conflict	0	1
48	Aleppo	F	s	2016-06-14	Air to surface M	0	1
47	Idleb	F	a	2016-06-14	artillery shells	0	0
49	Aleppo	F	c	2016-06-18	Air to surface M	0	1
50	Aleppo	F	c	2016-06-20	Air to surface M	0	1
51	Hama	P		2016-06-24	Cluster bombs	4	0
52	Aleppo	F	c	2016-06-25	Air to surface M	0	0
53	Aleppo	T		2016-06-27	Air to surface M	2	1
54	Aleppo	F	h	2016-06-28	Air to surface M	9	1
55	Idleb	F	h	2016-06-28	Air to surface M	5	1
56	Homs	F	h	2016-07-02	Air to surface M	0	1
57	Hama	F	h	2016-07-02	Air to surface M	5	1
58	Homs	P		2016-07-04	Air to surface M	1	1
59	Idleb	F	h	2016-07-06	Air to surface M	8	1
60	Idleb	F	h	2016-07-11	Air to surface M	18	0
62	Homs	F	h	2016-07-14	Air to surface M	0	1
61	Aleppo	F	h	2016-07-14	Air to surface M	4	1
63	Aleppo	F	h	2016-07-14	cluster bombs	5	1
64	Aleppo	F	h	2016-07-15	Air to surface M	0	0
65	Homs	F	a	2016-07-15	Air to surface M	2	1
66	Aleppo	F	h	2016-07-16	barrel bombs	13	1
67	Aleppo	T		2016-07-18	Air to surface M	0	1
70	Idleb	F	a	2016-07-19	Air to surface M	6	1
69	Aleppo	F	h	2016-07-19	Air to surface M	2	1
68	Aleppo	F	h	2016-07-19	barrel bombs	23	1
71	Idleb	F	a	2016-07-20	Air to surface M	0	1
197	Aleppo	F	a	2016-07-20	Air to surface M	0	0
72	Idleb	F	a	2016-07-20	Air to surface M	0	1
74	Idleb	F	h	2016-07-20	Air to surface M	0	1
75	Idleb	F	c	2016-07-20	Air to surface M	0	1
77	Idleb	F	a	2016-07-20	Air to surface M	0	1
76	Aleppo	F	h	2016-07-20	barrel bombs	1	1
73	Aleppo	T		2016-07-20	Air to surface M	0	1
79	Aleppo	F	a	2016-07-21	Air to surface M	1	1
78	Aleppo	F	c	2016-07-21	barrel bombs	6	1
80	Aleppo	F	h	2016-07-23	Air to surface M	6	1
82	Aleppo	F	h	2016-07-23	Air to surface M	0	1
83	Aleppo	F	h	2016-07-23	Air to surface M	1	1
81	Aleppo	F	h	2016-07-23	Air to surface M	3	1
86	Aleppo	F	h	2016-07-24	Air to surface M	0	1
87	Aleppo	F	h	2016-07-24	Air to surface M	0	1
85	Aleppo	F	a	2016-07-24	Air to surface M	0	1
84	Aleppo	F	h	2016-07-24	Air to surface M	0	1
88	Aleppo	F	m	2016-07-25	Air to surface M	0	1
89	Idleb	F	a	2016-07-28	Air to surface M	0	1
90	Idleb	F	h	2016-07-29	Air to surface M	1	1
91	Aleppo	F	h	2016-07-30	Air to surface M	0	1
92	Aleppo	F	h	2016-07-31	Air to surface M	0	1
198	Aleppo	F	a	2016-07-31	Air to surface M	0	0
93	Aleppo	F	h	2016-08-03	Air to surface M	0	1
94	Aleppo	F	h	2016-08-04	Air to surface M	1	1
95	Aleppo	F	h	2016-08-05	barrel bombs	3	0
96	Idleb	F	h	2016-08-06	Air to surface M	21	1
97	Idleb	F	c	2016-08-06	Air to surface M	0	0
98	Aleppo	F	h	2016-08-08	barrel bombs	4	0
100	Idleb	F	h	2016-08-11	Air to surface M	0	0
101	Aleppo	F	h	2016-08-11	barrel bombs	18	0
99	Idleb	F	h	2016-08-11	Vacuum missiles	1	0
102	Idleb	T		2016-08-11	Air to surface M	2	0
103	Aleppo	F	h	2016-08-12	Air to surface M	3	1
104	Homs	F	h	2016-08-12	Air to surface M	1	1
106	Aleppo	F	h	2016-08-13	Air to surface M	0	0
107	Aleppo	F	c	2016-08-13	Air to surface M	0	0
105	Aleppo	F	h	2016-08-13	Air to surface M	0	1
108	Aleppo	F	h	2016-08-14	Air to surface M	0	0
110	Idleb	F	c	2016-08-14	Air to surface M	0	0
111	Aleppo	F	h	2016-08-14	Air to surface M	1	0
113	Aleppo	F	h	2016-08-14	Air to surface M	1	0
112	Aleppo	F	h	2016-08-14	Air to surface M	0	0
109	Aleppo	F	h	2016-08-14	barrel bombs	0	0
117	Hama	F	c	2016-08-16	Air to surface M	0	0
114	Aleppo	F	h	2016-08-16	Air to surface M	0	0
118	Aleppo	F	c	2016-08-16	Air to surface M	0	0
116	Aleppo	F	h	2016-08-16	Air to surface M	1	0
115	Aleppo	F	h	2016-08-16	phosphor bumbs	0	1
119	Idleb	F	a	2016-08-18	Air to surface M	0	0
120	Homs	F	h	2016-08-19	tank shells	0	0
122	Idleb	F	h	2016-08-22	Air to surface M	4	0
121	Aleppo	F	a	2016-08-22	Air to surface M	1	1
123	Aleppo	F	h	2016-08-26	barrel bombs	0	0
126	Idleb	F	h	2016-08-27	Air to surface M	0	0
125	Idleb	F	h	2016-08-27	Air to surface M	0	0
127	Homs	F	a	2016-08-27	Napalm Bombs	3	0
124	Aleppo	T		2016-08-27	barrel bombs	2	1
130	Idleb	F	a	2016-08-29	Air to surface M	0	0
128	Idleb	F	h	2016-08-29	phosphor bombs	0	0
129	Idleb	F	h	2016-08-29	phosphor bombs	13	0
131	Idleb	F	h	2016-08-30	Air to surface M	0	0
132	Hama	F	h	2016-09-01	Air to surface M	0	1
133	Idleb	F	h	2016-09-03	cluster bombs	0	0
134	Aleppo	F	a	2016-09-04	Air to surface M	0	0
135	Aleppo	F	h	2016-09-06	Air to surface M	8	1
136	Aleppo	F	h	2016-09-10	Air to surface M	0	0
137	Aleppo	T		2016-09-12	Air to surface M	0	0
138	Aleppo	F	a	2016-09-20	Air to surface M	15	0
139	Aleppo	F	c	2016-09-22	phosphor bombs	0	1
141	Aleppo	F	h	2016-09-23	cluster bomb	0	1
140	Aleppo	F	h	2016-09-23	cluster bomb	0	1
143	Aleppo	F	c	2016-09-24	Air to surface M	0	0
142	Aleppo	P		2016-09-24	Air to surface M	2	0
144	Aleppo	F	h	2016-09-25	Air to surface M	0	1
145	Aleppo	F	h	2016-09-26	Air to surface M	0	0
147	Aleppo	F	h	2016-09-28	Air to surface M	0	0
146	Aleppo	F	h	2016-09-28	Air to surface M	25	0
148	Homs	F	h	2016-09-29	Air to surface M	0	0
149	Homs	F	h	2016-09-30	Air to surface M	0	0
150	Aleppo	F	h	2016-10-01	Barrel bombs, phosphor bombs, cluster bombs, vacuum missile	15	0
151	Hama	F	h	2016-10-02	aerial demolition bomb	0	1
152	Aleppo	F	h	2016-10-03	Air to surface M	5	1
199	Aleppo	F	c	2016-10-03	bunker buster	0	0
153	Idleb	F	a	2016-10-07	Air to surface M	0	0
154	Aleppo	F	h	2016-10-14	Air to surface M	0	0
155	Aleppo	F	h	2016-10-14	Air to surface M	4	0
156	Hama	F	c	2016-10-15	Air to surface M	11	0
157	Homs	F	s	2016-10-16	Air to surface M	1	0
158	Hama	F	c	2016-10-17	Paratrooper missiles	0	0
159	Idleb	F	h	2016-10-18	Air to surface M	10	0
160	Aleppo	T		2016-10-19	Air to surface M	2	0
200	Idleb	F	s	2016-10-23	Air to surface M	0	0
161	Homs	F	h	2016-10-26	Air to surface M	6	0
162	Aleppo	P		2016-10-30	Air to surface M	4	0
164	Homs	F	c	2016-11-02	Air to surface M	0	0
163	Aleppo	F	h	2016-11-02	explosive container	4	0
165	Homs	F	h	2016-11-03	Air to surface M	2	0
166	Aleppo	F	h	2016-11-03	Air to surface M	0	0
167	Idleb	F	c	2016-11-05	Air to surface M	0	0
168	Homs	F	c	2016-11-07	Air to surface M	0	0
196	Idleb	P		2016-11-09	The clinic was targeted for this year especially with Dr. Wahid Kujo who is working with the organization SAMS and his house adjacent to the clinic by Russian warplanes and led to the destruction of the clinic with all the equipment and the house	1	1
169	Aleppo	F	h	2016-11-11	Air to surface M	0	1
170	Hama	F	h	2016-11-11	barrel bomb	0	1
171	Aleppo	F	a	2016-11-12	Air to surface M	0	0
172	Aleppo	F	h	2016-11-13	Air to surface M	0	0
174	Idleb	F	h	2016-11-13	air to surface M	0	0
173	Idleb	F	h	2016-11-13	parachute M	7	0
177	Idleb	F	c	2016-11-14	air to surface M	0	0
175	Aleppo	F	h	2016-11-14	barrel bomb	2	1
176	Aleppo	F	h	2016-11-14	Paratrooper missiles	0	1
178	Aleppo	F	h	2016-11-15	bunker buster	3	1
179	Aleppo	F	a	2016-11-16	air to surface M	1	0
180	Aleppo	F	h	2016-11-16	barrels bombs	48	0
181	Aleppo	F	h	2016-11-16	barrels bombs	0	0
182	Aleppo	F	h	2016-11-17	barrel bombs / 10 artillery shells	0	1
184	Aleppo	F	h	2016-11-18	air to surface M	5	1
183	Aleppo	F	h	2016-11-18	barrels bombs	10	1
185	Idleb	F	h	2016-11-20	Vacuum missiles	0	0
186	Homs	F	h	2016-11-23	Tank shells	0	0
187	Aleppo	P		2016-11-23	Chlorine gas	2	1
190	Aleppo	F	h	2016-11-26	cluster bombs	1	1
191	Aleppo	F	h	2016-11-26	cluster bombs	0	0
189	Aleppo	F	h	2016-11-26	air to surface M	0	0
188	Idleb	F	h	2016-11-26	air to surface M	6	0
193	Idleb	T		2016-11-29	theft seven	0	0
192	Hama	T		2016-11-29	air to surface M	2	0
194	Aleppo	F	h	2016-12-04	barrel bomb	0	0
195	Aleppo	P		2016-12-14	artillery shells	3	0
